# Supplementary material for: RNA-Seq Uncovers Association of Endocrine-Disrupting Chemicals with Hub Genes and Transcription Factors in Aggressive Prostate Cancer
Source: Int J Mol Sci. 2025 Jun 6;26(12):5463. doi: 10.3390/ijms26125463 (PMC12192892; doi:10.3390/ijms26125463)
Supplement: Supplementary file 1 [file ijms-26-05463-s001.zip]

Archive with 1 entries (1 files):
- ijms-3661655-supplementary.pdf
